# Supplementary material for: Multi-Omics Analysis Reveals the Role of Sigma-1 Receptor in a Takotsubo-like Cardiomyopathy Model
Source: Biomedicines. 2023 Oct 12;11(10):2766. doi: 10.3390/biomedicines11102766 (PMC10604683; doi:10.3390/biomedicines11102766)
Supplement: Supplementary file 1 [file biomedicines-11-02766-s001.zip]

Archive with 10 entries (8 files):
- biomedicines-2624391-supplementary/
- biomedicines-2624391-supplementary/Supplementary material/
- biomedicines-2624391-supplementary/Supplementary material/Legend.pdf
- biomedicines-2624391-supplementary/Supplementary material/Supplementary material.pdf
- biomedicines-2624391-supplementary/Supplementary material/Table S2.csv
- biomedicines-2624391-supplementary/Supplementary material/Table S3.csv
- biomedicines-2624391-supplementary/Supplementary material/Table S4.xls
- biomedicines-2624391-supplementary/Supplementary material/Table S5.csv
- biomedicines-2624391-supplementary/Supplementary material/Table S6.csv
- biomedicines-2624391-supplementary/Supplementary material/Table S7.csv
