# Supplementary material for: Multi-Omics Analysis Reveals the Role of Sigma-1 Receptor in a Takotsubo-like Cardiomyopathy Model
Source: Biomedicines. 2023 Oct 12;11(10):2766. doi: 10.3390/biomedicines11102766 (PMC10604683; doi:10.3390/biomedicines11102766)
Supplement: Supplementary file 1 [file biomedicines-11-02766-s001.zip › biomedicines-2624391-supplementary/Supplementary material/Table S2.csv]

Num	Pathway Description	Pathway_ID	Database	Ratio_in_study	Ratio_in_pop	Pvalue_uncorrected	Pvalue_corrected
1	Synaptic vesicle cycle		KEGG PATHWAY	1/36	12/4263	0.0969	0.229
1	Regulation of lipolysis in adipocytes		KEGG PATHWAY	1/36	14/4263	0.1121	0.2332
1	Vascular smooth muscle contraction		KEGG PATHWAY	1/36	16/4263	0.1271	0.2542
1	Gap junction		KEGG PATHWAY	1/36	11/4263	0.0892	0.2576
1	Phospholipase D signaling pathway		KEGG PATHWAY	1/36	11/4263	0.0892	0.2576
1	Calcium signaling pathway		KEGG PATHWAY	1/36	11/4263	0.0892	0.2576
1	Renin secretion		KEGG PATHWAY	1/36	17/4263	0.1345	0.259
1	Alcoholism		KEGG PATHWAY	1/36	10/4263	0.0814	0.2822
1	cGMP-PKG signaling pathway		KEGG PATHWAY	1/36	10/4263	0.0814	0.2822
1	Cholesterol metabolism		KEGG PATHWAY	1/36	10/4263	0.0814	0.2822
1	Parkinson disease		KEGG PATHWAY	1/36	21/4263	0.1635	0.3036
1	Arginine biosynthesis		KEGG PATHWAY	1/36	23/4263	0.1776	0.3185
1	Thermogenesis		KEGG PATHWAY	1/36	23/4263	0.1776	0.3185
1	Tuberculosis		KEGG PATHWAY	1/36	9/4263	0.0736	0.3187
1	Apelin signaling pathway		KEGG PATHWAY	1/36	9/4263	0.0736	0.3187
1	Fc gamma R-mediated phagocytosis		KEGG PATHWAY	1/36	8/4263	0.0656	0.3414
1	Morphine addiction		KEGG PATHWAY	1/36	8/4263	0.0656	0.3414
1	Carbohydrate digestion and absorption		KEGG PATHWAY	1/36	27/4263	0.2052	0.3442
1	Vitamin B6 metabolism		KEGG PATHWAY	1/36	29/4263	0.2187	0.3553
1	Chemical carcinogenesis - receptor activation		KEGG PATHWAY	1/36	29/4263	0.2187	0.3553
1	Taste transduction		KEGG PATHWAY	1/36	32/4263	0.2384	0.3647
1	Inflammatory mediator regulation of TRP channels		KEGG PATHWAY	1/36	35/4263	0.2577	0.3829
1	Diabetic cardiomyopathy		KEGG PATHWAY	1/36	39/4263	0.2827	0.4083
1	Vitamin digestion and absorption		KEGG PATHWAY	1/36	39/4263	0.2827	0.4083
1	Butanoate metabolism		KEGG PATHWAY	1/36	42/4263	0.3009	0.4117
1	Serotonergic synapse		KEGG PATHWAY	1/36	42/4263	0.3009	0.4117
1	Primary bile acid biosynthesis		KEGG PATHWAY	1/36	47/4263	0.3302	0.4188
1	Protein digestion and absorption		KEGG PATHWAY	1/36	47/4263	0.3302	0.4188
1	Lysine degradation		KEGG PATHWAY	1/36	50/4263	0.3472	0.4199
1	Galactose metabolism		KEGG PATHWAY	1/36	46/4263	0.3244	0.4218
1	Folate biosynthesis		KEGG PATHWAY	1/36	58/4263	0.3906	0.4415
1	Ascorbate and aldarate metabolism		KEGG PATHWAY	1/36	57/4263	0.3853	0.4452
1	Glycerophospholipid metabolism		KEGG PATHWAY	1/36	56/4263	0.38	0.4491
1	Cysteine and methionine metabolism		KEGG PATHWAY	1/36	64/4263	0.4212	0.466
1	Arginine and proline metabolism		KEGG PATHWAY	1/36	78/4263	0.487	0.5276
1	Tyrosine metabolism		KEGG PATHWAY	1/36	78/4263	0.487	0.5276
1	Drug metabolism - cytochrome P450		KEGG PATHWAY	1/36	87/4263	0.5255	0.5465
1	Amino sugar and nucleotide sugar metabolism		KEGG PATHWAY	1/36	108/4263	0.6045	0.6045
2	Sphingolipid signaling pathway		KEGG PATHWAY	2/36	15/4263	0.0068	0.1178
2	Taurine and hypotaurine metabolism		KEGG PATHWAY	2/36	22/4263	0.0144	0.1498
2	cAMP signaling pathway		KEGG PATHWAY	2/36	25/4263	0.0184	0.1596
2	Sphingolipid metabolism		KEGG PATHWAY	2/36	25/4263	0.0184	0.1596
2	Phenylalanine metabolism		KEGG PATHWAY	2/36	60/4263	0.0905	0.2241
2	Pyrimidine metabolism		KEGG PATHWAY	2/36	65/4263	0.1036	0.2343
2	Nicotinate and nicotinamide metabolism		KEGG PATHWAY	2/36	55/4263	0.0779	0.2894
3	ABC transporters		KEGG PATHWAY	3/36	137/4263	0.1076	0.2331
3	Steroid hormone biosynthesis		KEGG PATHWAY	3/36	99/4263	0.0499	0.2884
3	Purine metabolism		KEGG PATHWAY	3/36	95/4263	0.0451	0.2929
3	Biosynthesis of cofactors		KEGG PATHWAY	3/36	327/4263	0.5294	0.5397
4	Neuroactive ligand-receptor interaction		KEGG PATHWAY	4/36	52/4263	0.0009	0.0452
4	Bile secretion		KEGG PATHWAY	4/36	97/4263	0.0085	0.1104
4	Tryptophan metabolism		KEGG PATHWAY	4/36	83/4263	0.0049	0.1274
