# Supplementary material for: Multi-Omics Analysis Reveals the Role of Sigma-1 Receptor in a Takotsubo-like Cardiomyopathy Model
Source: Biomedicines. 2023 Oct 12;11(10):2766. doi: 10.3390/biomedicines11102766 (PMC10604683; doi:10.3390/biomedicines11102766)
Supplement: Supplementary file 1 [file biomedicines-11-02766-s001.zip › biomedicines-2624391-supplementary/Supplementary material/Table S3.csv]

Num	Pathway id	Description	Database	Ratio_in_study	Ratio_in_pop	Pvalue	Padjust	First Category	Second Category
3	mmu01040	Biosynthesis of unsaturated fatty acids	KEGG PATHWAY	3/79	34/15215	0.000717934	0.107690132	Metabolism	Lipid metabolism
2	mmu00062	Fatty acid elongation	KEGG PATHWAY	2/79	29/15215	0.009869454	1	Metabolism	Lipid metabolism
3	mmu04066	HIF-1 signaling pathway	KEGG PATHWAY	3/79	112/15215	0.020490506	1	Environmental Information Processing	Signal transduction
1	mmu00524	Neomycin, kanamycin and gentamicin biosynthesis	KEGG PATHWAY	1/79	5/15215	0.025696368	1	Metabolism	Biosynthesis of other secondary metabolites
2	mmu04979	Cholesterol metabolism	KEGG PATHWAY	2/79	49/15215	0.026743905	1	Organismal Systems	Digestive system
3	mmu04371	Apelin signaling pathway	KEGG PATHWAY	3/79	135/15215	0.033141924	1	Environmental Information Processing	Signal transduction
1	mmu00740	Riboflavin metabolism	KEGG PATHWAY	1/79	8/15215	0.040800097	1	Metabolism	Metabolism of cofactors and vitamins
2	mmu04913	Ovarian steroidogenesis	KEGG PATHWAY	2/79	64/15215	0.043626117	1	Organismal Systems	Endocrine system
2	mmu00010	Glycolysis / Gluconeogenesis	KEGG PATHWAY	2/79	65/15215	0.044862822	1	Metabolism	Carbohydrate metabolism
2	mmu05031	Amphetamine addiction	KEGG PATHWAY	2/79	68/15215	0.048649919	1	Human Diseases	Substance dependence
2	mmu04917	Prolactin signaling pathway	KEGG PATHWAY	2/79	72/15215	0.053872977	1	Organismal Systems	Endocrine system
2	mmu05133	Pertussis	KEGG PATHWAY	2/79	77/15215	0.060666625	1	Human Diseases	Infectious disease: bacterial
2	mmu04662	B cell receptor signaling pathway	KEGG PATHWAY	2/79	79/15215	0.063462545	1	Organismal Systems	Immune system
2	mmu04911	Insulin secretion	KEGG PATHWAY	2/79	86/15215	0.073579663	1	Organismal Systems	Endocrine system
2	mmu05323	Rheumatoid arthritis	KEGG PATHWAY	2/79	87/15215	0.07506514	1	Human Diseases	Immune disease
2	mmu04512	ECM-receptor interaction	KEGG PATHWAY	2/79	88/15215	0.076560241	1	Environmental Information Processing	Signaling molecules and interaction
2	mmu03320	PPAR signaling pathway	KEGG PATHWAY	2/79	89/15215	0.07806483	1	Organismal Systems	Endocrine system
2	mmu04610	Complement and coagulation cascades	KEGG PATHWAY	2/79	90/15215	0.079578769	1	Organismal Systems	Immune system
1	mmu00603	Glycosphingolipid biosynthesis - globo and isoglobo series	KEGG PATHWAY	1/79	16/15215	0.079955766	1	Metabolism	Glycan biosynthesis and metabolism
2	mmu04657	IL-17 signaling pathway	KEGG PATHWAY	2/79	91/15215	0.081101926	1	Organismal Systems	Immune system
2	mmu01522	Endocrine resistance	KEGG PATHWAY	2/79	92/15215	0.082634165	1	Human Diseases	Drug resistance: antineoplastic
2	mmu04713	Circadian entrainment	KEGG PATHWAY	2/79	98/15215	0.092011002	1	Organismal Systems	Environmental adaptation
2	mmu05142	Chagas disease	KEGG PATHWAY	2/79	102/15215	0.098427516	1	Human Diseases	Infectious disease: parasitic
2	mmu04922	Glucagon signaling pathway	KEGG PATHWAY	2/79	104/15215	0.101682373	1	Organismal Systems	Endocrine system
3	mmu05417	Lipid and atherosclerosis	KEGG PATHWAY	3/79	217/15215	0.103248297	1	Human Diseases	Cardiovascular disease
3	mmu04024	cAMP signaling pathway	KEGG PATHWAY	3/79	217/15215	0.103248297	1	Environmental Information Processing	Signal transduction
2	mmu04928	Parathyroid hormone synthesis, secretion and action	KEGG PATHWAY	2/79	107/15215	0.106620196	1	Organismal Systems	Endocrine system
1	mmu04950	Maturity onset diabetes of the young	KEGG PATHWAY	1/79	26/15215	0.126687355	1	Human Diseases	Endocrine and metabolic disease
1	mmu00601	Glycosphingolipid biosynthesis - lacto and neolacto series	KEGG PATHWAY	1/79	26/15215	0.126687355	1	Metabolism	Glycan biosynthesis and metabolism
2	mmu04152	AMPK signaling pathway	KEGG PATHWAY	2/79	123/15215	0.133959132	1	Environmental Information Processing	Signal transduction
2	mmu04110	Cell cycle	KEGG PATHWAY	2/79	123/15215	0.133959132	1	Cellular Processes	Cell growth and death
2	mmu04380	Osteoclast differentiation	KEGG PATHWAY	2/79	127/15215	0.141024799	1	Organismal Systems	Development and regeneration
1	mmu04710	Circadian rhythm	KEGG PATHWAY	1/79	30/15215	0.144716723	1	Organismal Systems	Environmental adaptation
2	mmu04728	Dopaminergic synapse	KEGG PATHWAY	2/79	131/15215	0.148169754	1	Organismal Systems	Nervous system
1	mmu00052	Galactose metabolism	KEGG PATHWAY	1/79	31/15215	0.149166337	1	Metabolism	Carbohydrate metabolism
1	mmu00500	Starch and sucrose metabolism	KEGG PATHWAY	1/79	32/15215	0.153593092	1	Metabolism	Carbohydrate metabolism
2	mmu05135	Yersinia infection	KEGG PATHWAY	2/79	135/15215	0.155387843	1	Human Diseases	Infectious disease: bacterial
1	mmu00030	Pentose phosphate pathway	KEGG PATHWAY	1/79	33/15215	0.157997106	1	Metabolism	Carbohydrate metabolism
2	mmu04910	Insulin signaling pathway	KEGG PATHWAY	2/79	137/15215	0.159022451	1	Organismal Systems	Endocrine system
2	mmu05017	Spinocerebellar ataxia	KEGG PATHWAY	2/79	139/15215	0.162673132	1	Human Diseases	Neurodegenerative disease
1	mmu00051	Fructose and mannose metabolism	KEGG PATHWAY	1/79	35/15215	0.16673737	1	Metabolism	Carbohydrate metabolism
1	mmu05340	Primary immunodeficiency	KEGG PATHWAY	1/79	36/15215	0.171073849	1	Human Diseases	Immune disease
2	mmu05224	Breast cancer	KEGG PATHWAY	2/79	146/15215	0.175566964	1	Human Diseases	Cancer: specific types
2	mmu04921	Oxytocin signaling pathway	KEGG PATHWAY	2/79	152/15215	0.186746528	1	Organismal Systems	Endocrine system
1	mmu04216	Ferroptosis	KEGG PATHWAY	1/79	40/15215	0.188198054	1	Cellular Processes	Cell growth and death
1	mmu05033	Nicotine addiction	KEGG PATHWAY	1/79	40/15215	0.188198054	1	Human Diseases	Substance dependence
1	mmu05219	Bladder cancer	KEGG PATHWAY	1/79	41/15215	0.192424239	1	Human Diseases	Cancer: specific types
1	mmu00860	Porphyrin and chlorophyll metabolism	KEGG PATHWAY	1/79	41/15215	0.192424239	1	Metabolism	Metabolism of cofactors and vitamins
1	mmu00760	Nicotinate and nicotinamide metabolism	KEGG PATHWAY	1/79	42/15215	0.196628699	1	Metabolism	Metabolism of cofactors and vitamins
1	mmu00260	Glycine, serine and threonine metabolism	KEGG PATHWAY	1/79	43/15215	0.200811546	1	Metabolism	Amino acid metabolism
1	mmu04962	Vasopressin-regulated water reabsorption	KEGG PATHWAY	1/79	44/15215	0.204972889	1	Organismal Systems	Excretory system
2	mmu05206	MicroRNAs in cancer	KEGG PATHWAY	2/79	162/15215	0.205592161	1	Human Diseases	Cancer: overview
2	mmu04934	Cushing syndrome	KEGG PATHWAY	2/79	162/15215	0.205592161	1	Human Diseases	Endocrine and metabolic disease
2	mmu05161	Hepatitis B	KEGG PATHWAY	2/79	165/15215	0.211288495	1	Human Diseases	Infectious disease: viral
1	mmu04930	Type II diabetes mellitus	KEGG PATHWAY	1/79	48/15215	0.221405391	1	Human Diseases	Endocrine and metabolic disease
1	mmu05030	Cocaine addiction	KEGG PATHWAY	1/79	48/15215	0.221405391	1	Human Diseases	Substance dependence
1	mmu00520	Amino sugar and nucleotide sugar metabolism	KEGG PATHWAY	1/79	49/15215	0.225460839	1	Metabolism	Carbohydrate metabolism
2	mmu04218	Cellular senescence	KEGG PATHWAY	2/79	176/15215	0.232300288	1	Cellular Processes	Cell growth and death
2	mmu04510	Focal adhesion	KEGG PATHWAY	2/79	200/15215	0.27849454	1	Cellular Processes	Cellular community - eukaryotes
3	mmu04080	Neuroactive ligand-receptor interaction	KEGG PATHWAY	3/79	355/15215	0.280343021	1	Environmental Information Processing	Signaling molecules and interaction
1	mmu04929	GnRH secretion	KEGG PATHWAY	1/79	65/15215	0.287582147	1	Organismal Systems	Endocrine system
1	mmu04720	Long-term potentiation	KEGG PATHWAY	1/79	66/15215	0.291297065	1	Organismal Systems	Nervous system
2	mmu05207	Chemical carcinogenesis - receptor activation	KEGG PATHWAY	2/79	208/15215	0.293896811	1	Human Diseases	Cancer: overview
1	mmu05230	Central carbon metabolism in cancer	KEGG PATHWAY	1/79	68/15215	0.298669616	1	Human Diseases	Cancer: overview
1	mmu04137	Mitophagy - animal	KEGG PATHWAY	1/79	70/15215	0.305966432	1	Cellular Processes	Transport and catabolism
1	mmu05140	Leishmaniasis	KEGG PATHWAY	1/79	70/15215	0.305966432	1	Human Diseases	Infectious disease: parasitic
1	mmu04920	Adipocytokine signaling pathway	KEGG PATHWAY	1/79	71/15215	0.30958668	1	Organismal Systems	Endocrine system
1	mmu04927	Cortisol synthesis and secretion	KEGG PATHWAY	1/79	72/15215	0.313188281	1	Organismal Systems	Endocrine system
1	mmu05223	Non-small cell lung cancer	KEGG PATHWAY	1/79	72/15215	0.313188281	1	Human Diseases	Cancer: specific types
1	mmu05218	Melanoma	KEGG PATHWAY	1/79	72/15215	0.313188281	1	Human Diseases	Cancer: specific types
1	mmu04115	p53 signaling pathway	KEGG PATHWAY	1/79	72/15215	0.313188281	1	Cellular Processes	Cell growth and death
1	mmu05214	Glioma	KEGG PATHWAY	1/79	73/15215	0.316771331	1	Human Diseases	Cancer: specific types
2	mmu05167	Kaposi sarcoma-associated herpesvirus infection	KEGG PATHWAY	2/79	222/15215	0.32074155	1	Human Diseases	Infectious disease: viral
1	mmu04971	Gastric acid secretion	KEGG PATHWAY	1/79	75/15215	0.323882154	1	Organismal Systems	Digestive system
1	mmu05220	Chronic myeloid leukemia	KEGG PATHWAY	1/79	75/15215	0.323882154	1	Human Diseases	Cancer: specific types
1	mmu05212	Pancreatic cancer	KEGG PATHWAY	1/79	76/15215	0.327410113	1	Human Diseases	Cancer: specific types
2	mmu05170	Human immunodeficiency virus 1 infection	KEGG PATHWAY	2/79	236/15215	0.347350159	1	Human Diseases	Infectious disease: viral
2	mmu05171	Coronavirus disease - COVID-19	KEGG PATHWAY	2/79	237/15215	0.349239035	1	Human Diseases	Infectious disease: viral
2	mmu04020	Calcium signaling pathway	KEGG PATHWAY	2/79	239/15215	0.353011509	1	Environmental Information Processing	Signal transduction
2	mmu05166	Human T-cell leukemia virus 1 infection	KEGG PATHWAY	2/79	241/15215	0.356776733	1	Human Diseases	Infectious disease: viral
2	mmu05132	Salmonella infection	KEGG PATHWAY	2/79	244/15215	0.362410422	1	Human Diseases	Infectious disease: bacterial
1	mmu04658	Th1 and Th2 cell differentiation	KEGG PATHWAY	1/79	88/15215	0.368353942	1	Organismal Systems	Immune system
1	mmu05235	PD-L1 expression and PD-1 checkpoint pathway in cancer	KEGG PATHWAY	1/79	88/15215	0.368353942	1	Human Diseases	Cancer: overview
1	mmu05210	Colorectal cancer	KEGG PATHWAY	1/79	89/15215	0.371652682	1	Human Diseases	Cancer: specific types
1	mmu04211	Longevity regulating pathway	KEGG PATHWAY	1/79	90/15215	0.374934411	1	Organismal Systems	Aging
1	mmu04061	Viral protein interaction with cytokine and cytokine receptor	KEGG PATHWAY	1/79	92/15215	0.381447184	1	Environmental Information Processing	Signaling molecules and interaction
1	mmu04640	Hematopoietic cell lineage	KEGG PATHWAY	1/79	94/15215	0.387892948	1	Organismal Systems	Immune system
1	mmu05222	Small cell lung cancer	KEGG PATHWAY	1/79	94/15215	0.387892948	1	Human Diseases	Cancer: specific types
1	mmu00830	Retinol metabolism	KEGG PATHWAY	1/79	95/15215	0.391090915	1	Metabolism	Metabolism of cofactors and vitamins
1	mmu05215	Prostate cancer	KEGG PATHWAY	1/79	98/15215	0.400586167	1	Human Diseases	Cancer: specific types
1	mmu04976	Bile secretion	KEGG PATHWAY	1/79	98/15215	0.400586167	1	Organismal Systems	Digestive system
1	mmu05231	Choline metabolism in cancer	KEGG PATHWAY	1/79	98/15215	0.400586167	1	Human Diseases	Cancer: overview
1	mmu04620	Toll-like receptor signaling pathway	KEGG PATHWAY	1/79	99/15215	0.403718646	1	Organismal Systems	Immune system
1	mmu04933	AGE-RAGE signaling pathway in diabetic complications	KEGG PATHWAY	1/79	101/15215	0.409935196	1	Human Diseases	Endocrine and metabolic disease
1	mmu04660	T cell receptor signaling pathway	KEGG PATHWAY	1/79	104/15215	0.419140226	1	Organismal Systems	Immune system
1	mmu04659	Th17 cell differentiation	KEGG PATHWAY	1/79	105/15215	0.422176949	1	Organismal Systems	Immune system
1	mmu04931	Insulin resistance	KEGG PATHWAY	1/79	109/15215	0.434167878	1	Human Diseases	Endocrine and metabolic disease
2	mmu04060	Cytokine-cytokine receptor interaction	KEGG PATHWAY	2/79	288/15215	0.442628174	1	Environmental Information Processing	Signaling molecules and interaction
1	mmu04725	Cholinergic synapse	KEGG PATHWAY	1/79	112/15215	0.442999528	1	Organismal Systems	Nervous system
1	mmu04625	C-type lectin receptor signaling pathway	KEGG PATHWAY	1/79	112/15215	0.442999528	1	Organismal Systems	Immune system
1	mmu04668	TNF signaling pathway	KEGG PATHWAY	1/79	113/15215	0.445913058	1	Environmental Information Processing	Signal transduction
1	mmu04724	Glutamatergic synapse	KEGG PATHWAY	1/79	113/15215	0.445913058	1	Organismal Systems	Nervous system
1	mmu04935	Growth hormone synthesis, secretion and action	KEGG PATHWAY	1/79	115/15215	0.45169505	1	Organismal Systems	Endocrine system
1	mmu04611	Platelet activation	KEGG PATHWAY	1/79	124/15215	0.476985404	1	Organismal Systems	Immune system
1	mmu04926	Relaxin signaling pathway	KEGG PATHWAY	1/79	129/15215	0.490534268	1	Organismal Systems	Endocrine system
1	mmu04142	Lysosome	KEGG PATHWAY	1/79	131/15215	0.495856254	1	Cellular Processes	Transport and catabolism
1	mmu04915	Estrogen signaling pathway	KEGG PATHWAY	1/79	133/15215	0.501123342	1	Organismal Systems	Endocrine system
1	mmu04210	Apoptosis	KEGG PATHWAY	1/79	136/15215	0.508922261	1	Cellular Processes	Cell growth and death
1	mmu04270	Vascular smooth muscle contraction	KEGG PATHWAY	1/79	141/15215	0.521653809	1	Organismal Systems	Circulatory system
1	mmu05162	Measles	KEGG PATHWAY	1/79	145/15215	0.531603926	1	Human Diseases	Infectious disease: viral
1	mmu05418	Fluid shear stress and atherosclerosis	KEGG PATHWAY	1/79	146/15215	0.534059354	1	Human Diseases	Cardiovascular disease
1	mmu05226	Gastric cancer	KEGG PATHWAY	1/79	146/15215	0.534059354	1	Human Diseases	Cancer: specific types
3	mmu05200	Pathways in cancer	KEGG PATHWAY	3/79	542/15215	0.537922493	1	Human Diseases	Cancer: overview
1	mmu04261	Adrenergic signaling in cardiomyocytes	KEGG PATHWAY	1/79	148/15215	0.538932144	1	Organismal Systems	Circulatory system
1	mmu04072	Phospholipase D signaling pathway	KEGG PATHWAY	1/79	148/15215	0.538932144	1	Environmental Information Processing	Signal transduction
2	mmu05165	Human papillomavirus infection	KEGG PATHWAY	2/79	352/15215	0.548815651	1	Human Diseases	Infectious disease: viral
2	mmu04151	PI3K-Akt signaling pathway	KEGG PATHWAY	2/79	354/15215	0.551903756	1	Environmental Information Processing	Signal transduction
1	mmu04932	Non-alcoholic fatty liver disease	KEGG PATHWAY	1/79	155/15215	0.555593986	1	Human Diseases	Endocrine and metabolic disease
1	mmu04390	Hippo signaling pathway	KEGG PATHWAY	1/79	155/15215	0.555593986	1	Environmental Information Processing	Signal transduction
2	mmu05010	Alzheimer disease	KEGG PATHWAY	2/79	366/15215	0.570125173	1	Human Diseases	Neurodegenerative disease
1	mmu05160	Hepatitis C	KEGG PATHWAY	1/79	163/15215	0.573909035	1	Human Diseases	Infectious disease: viral
1	mmu04514	Cell adhesion molecules	KEGG PATHWAY	1/79	165/15215	0.578370099	1	Environmental Information Processing	Signaling molecules and interaction
1	mmu04630	JAK-STAT signaling pathway	KEGG PATHWAY	1/79	167/15215	0.582785041	1	Environmental Information Processing	Signal transduction
1	mmu04310	Wnt signaling pathway	KEGG PATHWAY	1/79	169/15215	0.587154333	1	Environmental Information Processing	Signal transduction
1	mmu04217	Necroptosis	KEGG PATHWAY	1/79	169/15215	0.587154333	1	Cellular Processes	Cell growth and death
1	mmu04141	Protein processing in endoplasmic reticulum	KEGG PATHWAY	1/79	170/15215	0.589322006	1	Genetic Information Processing	Folding, sorting and degradation
1	mmu05225	Hepatocellular carcinoma	KEGG PATHWAY	1/79	171/15215	0.591478441	1	Human Diseases	Cancer: specific types
1	mmu05034	Alcoholism	KEGG PATHWAY	1/79	171/15215	0.591478441	1	Human Diseases	Substance dependence
1	mmu05164	Influenza A	KEGG PATHWAY	1/79	172/15215	0.593623695	1	Human Diseases	Infectious disease: viral
1	mmu04022	cGMP-PKG signaling pathway	KEGG PATHWAY	1/79	172/15215	0.593623695	1	Environmental Information Processing	Signal transduction
1	mmu04145	Phagosome	KEGG PATHWAY	1/79	173/15215	0.595757826	1	Cellular Processes	Transport and catabolism
1	mmu04062	Chemokine signaling pathway	KEGG PATHWAY	1/79	188/15215	0.626473018	1	Organismal Systems	Immune system
1	mmu05202	Transcriptional misregulation in cancer	KEGG PATHWAY	1/79	199/15215	0.647521684	1	Human Diseases	Cancer: overview
1	mmu04621	NOD-like receptor signaling pathway	KEGG PATHWAY	1/79	202/15215	0.653056057	1	Organismal Systems	Immune system
1	mmu05415	Diabetic cardiomyopathy	KEGG PATHWAY	1/79	205/15215	0.658504616	1	Human Diseases	Cardiovascular disease
1	mmu05203	Viral carcinogenesis	KEGG PATHWAY	1/79	209/15215	0.66563814	1	Human Diseases	Cancer: overview
1	mmu04015	Rap1 signaling pathway	KEGG PATHWAY	1/79	214/15215	0.674348447	1	Environmental Information Processing	Signal transduction
1	mmu04810	Regulation of actin cytoskeleton	KEGG PATHWAY	1/79	219/15215	0.682834644	1	Cellular Processes	Cell motility
1	mmu05208	Chemical carcinogenesis - reactive oxygen species	KEGG PATHWAY	1/79	221/15215	0.686167652	1	Human Diseases	Cancer: overview
1	mmu05169	Epstein-Barr virus infection	KEGG PATHWAY	1/79	226/15215	0.694349629	1	Human Diseases	Infectious disease: viral
1	mmu04714	Thermogenesis	KEGG PATHWAY	1/79	228/15215	0.697563125	1	Organismal Systems	Environmental adaptation
2	mmu05022	Pathways of neurodegeneration - multiple diseases	KEGG PATHWAY	2/79	471/15215	0.706942342	1	Human Diseases	Neurodegenerative disease
1	mmu05012	Parkinson disease	KEGG PATHWAY	1/79	247/15215	0.726474815	1	Human Diseases	Neurodegenerative disease
1	mmu05163	Human cytomegalovirus infection	KEGG PATHWAY	1/79	251/15215	0.732204412	1	Human Diseases	Infectious disease: viral
1	mmu05020	Prion disease	KEGG PATHWAY	1/79	265/15215	0.751340335	1	Human Diseases	Neurodegenerative disease
1	mmu04144	Endocytosis	KEGG PATHWAY	1/79	266/15215	0.752654322	1	Cellular Processes	Transport and catabolism
1	mmu04010	MAPK signaling pathway	KEGG PATHWAY	1/79	292/15215	0.784511747	1	Environmental Information Processing	Signal transduction
1	mmu05016	Huntington disease	KEGG PATHWAY	1/79	300/15215	0.793472582	1	Human Diseases	Neurodegenerative disease
1	mmu05014	Amyotrophic lateral sclerosis	KEGG PATHWAY	1/79	365/15215	0.853871096	1	Human Diseases	Neurodegenerative disease
