# Supplementary material for: Multi-Omics Analysis Reveals the Role of Sigma-1 Receptor in a Takotsubo-like Cardiomyopathy Model
Source: Biomedicines. 2023 Oct 12;11(10):2766. doi: 10.3390/biomedicines11102766 (PMC10604683; doi:10.3390/biomedicines11102766)
Supplement: Supplementary file 1 [file biomedicines-11-02766-s001.zip › biomedicines-2624391-supplementary/Supplementary material/Table S4.xls]

## Sheet: Table S4
Num	Pathway Description	Database	Ratio_in_study	Ratio_in_pop	Pvalue_uncorrected	Pvalue_corrected
1	Regulation of actin cytoskeleton	KEGG PATHWAY	0.0322581	5/4263	0.0359	0.135
1	Chagas disease	KEGG PATHWAY	0.0322581	6/4263	0.0429	0.1444
1	Nicotine addiction	KEGG PATHWAY	0.0322581	7/4263	0.0498	0.1519
1	Apoptosis	KEGG PATHWAY	0.0322581	4/4263	0.0288	0.1535
1	mTOR signaling pathway	KEGG PATHWAY	0.0322581	4/4263	0.0288	0.1535
1	Aldosterone-regulated sodium reabsorption	KEGG PATHWAY	0.0322581	8/4263	0.0568	0.1579
1	Morphine addiction	KEGG PATHWAY	0.0322581	8/4263	0.0568	0.1579
1	Pancreatic secretion	KEGG PATHWAY	0.0322581	15/4263	0.1039	0.1704
1	Amoebiasis	KEGG PATHWAY	0.0322581	13/4263	0.0906	0.1706
1	Cushing syndrome	KEGG PATHWAY	0.0322581	13/4263	0.0906	0.1706
1	Amyotrophic lateral sclerosis	KEGG PATHWAY	0.0322581	14/4263	0.0973	0.1729
1	Gastric acid secretion	KEGG PATHWAY	0.0322581	14/4263	0.0973	0.1729
1	Regulation of lipolysis in adipocytes	KEGG PATHWAY	0.0322581	14/4263	0.0973	0.1729
1	Prostate cancer	KEGG PATHWAY	0.0322581	11/4263	0.0772	0.1765
1	Pyrimidine metabolism	KEGG PATHWAY	2/31	65/4263	0.0802	0.1771
1	Cortisol synthesis and secretion	KEGG PATHWAY	0.0322581	12/4263	0.084	0.1791
1	Cholinergic synapse	KEGG PATHWAY	0.0322581	12/4263	0.084	0.1791
1	Synaptic vesicle cycle	KEGG PATHWAY	0.0322581	12/4263	0.084	0.1791
1	Insulin secretion	KEGG PATHWAY	0.0322581	12/4263	0.084	0.1791
1	cGMP-PKG signaling pathway	KEGG PATHWAY	0.0322581	10/4263	0.0705	0.1804
1	Necroptosis	KEGG PATHWAY	0.0322581	10/4263	0.0705	0.1804
1	Alcoholism	KEGG PATHWAY	0.0322581	10/4263	0.0705	0.1804
1	Renin secretion	KEGG PATHWAY	0.0322581	17/4263	0.1169	0.187
1	Salivary secretion	KEGG PATHWAY	0.0322581	17/4263	0.1169	0.187
1	Insulin resistance	KEGG PATHWAY	0.0322581	19/4263	0.1297	0.1931
1	Parkinson disease	KEGG PATHWAY	0.0322581	21/4263	0.1424	0.2071
1	Sphingolipid metabolism	KEGG PATHWAY	0.0322581	25/4263	0.1672	0.2326
1	Alanine, aspartate and glutamate metabolism	KEGG PATHWAY	0.0322581	28/4263	0.1854	0.2524
1	Mineral absorption	KEGG PATHWAY	0.0322581	29/4263	0.1913	0.2551
1	Pathways in cancer	KEGG PATHWAY	0.0322581	31/4263	0.2031	0.2653
1	Glycerolipid metabolism	KEGG PATHWAY	0.0322581	38/4263	0.2431	0.3112
1	alpha-Linolenic acid metabolism	KEGG PATHWAY	0.0322581	44/4263	0.2759	0.3462
1	Galactose metabolism	KEGG PATHWAY	0.0322581	46/4263	0.2865	0.3526
1	Fatty acid degradation	KEGG PATHWAY	0.0322581	50/4263	0.3072	0.371
1	Glycine, serine and threonine metabolism	KEGG PATHWAY	0.0322581	50/4263	0.3072	0.371
1	Glycerophospholipid metabolism	KEGG PATHWAY	0.0322581	56/4263	0.3373	0.3925
1	Phenylalanine metabolism	KEGG PATHWAY	0.0322581	60/4263	0.3566	0.3935
1	Arachidonic acid metabolism	KEGG PATHWAY	0.0322581	75/4263	0.4243	0.4603
1	Arginine and proline metabolism	KEGG PATHWAY	0.0322581	78/4263	0.437	0.4661
1	Tyrosine metabolism	KEGG PATHWAY	0.0322581	78/4263	0.437	0.4661
1	Drug metabolism - cytochrome P450	KEGG PATHWAY	0.0322581	87/4263	0.4735	0.4888
1	Amino sugar and nucleotide sugar metabolism	KEGG PATHWAY	0.0322581	108/4263	0.5499	0.5586
2	Vascular smooth muscle contraction	KEGG PATHWAY	2/31	16/4263	0.0058	0.0615
2	Sphingolipid signaling pathway	KEGG PATHWAY	2/31	15/4263	0.0051	0.0811
2	Arginine biosynthesis	KEGG PATHWAY	2/31	23/4263	0.0118	0.0942
2	cAMP signaling pathway	KEGG PATHWAY	2/31	25/4263	0.0138	0.0984
2	Carbohydrate digestion and absorption	KEGG PATHWAY	2/31	27/4263	0.016	0.1027
2	Pathways of neurodegeneration - multiple diseases	KEGG PATHWAY	2/31	32/4263	0.0222	0.129
2	Serotonergic synapse	KEGG PATHWAY	2/31	42/4263	0.0368	0.1308
2	Starch and sucrose metabolism	KEGG PATHWAY	2/31	37/4263	0.0291	0.1331
2	Central carbon metabolism in cancer	KEGG PATHWAY	2/31	37/4263	0.0291	0.1331
2	Protein digestion and absorption	KEGG PATHWAY	2/31	47/4263	0.0452	0.1446
2	Aminoacyl-tRNA biosynthesis	KEGG PATHWAY	2/31	52/4263	0.0542	0.1577
2	Tryptophan metabolism	KEGG PATHWAY	2/31	83/4263	0.1213	0.1848
2	Steroid hormone biosynthesis	KEGG PATHWAY	2/31	99/4263	0.1612	0.2292
2	Pentose and glucuronate interconversions	KEGG PATHWAY	0.0322581	58/4263	0.347	0.3896
2	Ascorbate and aldarate metabolism	KEGG PATHWAY	0.0322581	57/4263	0.3421	0.391
2	Biosynthesis of cofactors	KEGG PATHWAY	0.0322581	327/4263	0.9165	0.9165
3	Neuroactive ligand-receptor interaction	KEGG PATHWAY	0.0967742	52/4263	0.006	0.0553
3	Lysine degradation	KEGG PATHWAY	0.0967742	50/4263	0.0054	0.0693
3	Taste transduction	KEGG PATHWAY	0.0967742	32/4263	0.0015	0.0959
3	Purine metabolism	KEGG PATHWAY	0.0967742	95/4263	0.0307	0.1228
5	ABC transporters	KEGG PATHWAY	0.16129	137/4263	0.0028	0.0883
5	Bile secretion	KEGG PATHWAY	4/31	97/4263	0.0049	0.1055
