# Supplementary material for: Multi-Omics Analysis Reveals the Role of Sigma-1 Receptor in a Takotsubo-like Cardiomyopathy Model
Source: Biomedicines. 2023 Oct 12;11(10):2766. doi: 10.3390/biomedicines11102766 (PMC10604683; doi:10.3390/biomedicines11102766)
Supplement: Supplementary file 1 [file biomedicines-11-02766-s001.zip › biomedicines-2624391-supplementary/Supplementary material/Table S5.csv]

Num	Pathway id	Description	Database	Ratio_in_study	Ratio_in_pop	Pvalue	Padjust	First Category	Second Category
4	mmu04061	Viral protein interaction with cytokine and cytokine receptor	KEGG PATHWAY	4/74	92/15215	0.00104269370572	0.140763650273	Environmental Information Processing	Signaling molecules and interaction
3	mmu04978	Mineral absorption	KEGG PATHWAY	3/74	53/15215	0.00217297796972	0.146676012956	Organismal Systems	Digestive system
4	mmu05202	Transcriptional misregulation in cancer	KEGG PATHWAY	4/74	199/15215	0.0160411843914	0.360926648806	Human Diseases	Cancer: overview
3	mmu04922	Glucagon signaling pathway	KEGG PATHWAY	3/74	104/15215	0.0141618991029	0.382371275779	Organismal Systems	Endocrine system
5	mmu04060	Cytokine-cytokine receptor interaction	KEGG PATHWAY	5/74	288/15215	0.0130741978504	0.441254177451	Environmental Information Processing	Signaling molecules and interaction
1	mmu00524	Neomycin, kanamycin and gentamicin biosynthesis	KEGG PATHWAY	1/74	5/15215	0.0240858421587	0.464512670203	Metabolism	Biosynthesis of other secondary metabolites
3	mmu04934	Cushing syndrome	KEGG PATHWAY	3/74	162/15215	0.0443654410387	0.499111211685	Human Diseases	Endocrine and metabolic disease
1	mmu04614	Renin-angiotensin system	KEGG PATHWAY	1/74	36/15215	0.161147363311	0.505927768536	Organismal Systems	Endocrine system
2	mmu04550	Signaling pathways regulating pluripotency of stem cells	KEGG PATHWAY	2/74	139/15215	0.146724760515	0.507893401784	Cellular Processes	Cellular community - eukaryotes
1	mmu05033	Nicotine addiction	KEGG PATHWAY	1/74	40/15215	0.177387873464	0.509518359949	Human Diseases	Substance dependence
3	mmu04310	Wnt signaling pathway	KEGG PATHWAY	3/74	169/15215	0.0492248050361	0.511180667682	Environmental Information Processing	Signal transduction
1	mmu00500	Starch and sucrose metabolism	KEGG PATHWAY	1/74	32/15215	0.14459064017	0.513677274287	Metabolism	Carbohydrate metabolism
2	mmu04625	C-type lectin receptor signaling pathway	KEGG PATHWAY	2/74	112/15215	0.103165320801	0.515826604007	Organismal Systems	Immune system
2	mmu04150	mTOR signaling pathway	KEGG PATHWAY	2/74	156/15215	0.175787249558	0.515897362833	Environmental Information Processing	Signal transduction
1	mmu04960	Aldosterone-regulated sodium reabsorption	KEGG PATHWAY	1/74	38/15215	0.169306770009	0.519463953435	Organismal Systems	Excretory system
2	mmu04974	Protein digestion and absorption	KEGG PATHWAY	2/74	105/15215	0.0925660128488	0.520683822275	Organismal Systems	Digestive system
2	mmu04390	Hippo signaling pathway	KEGG PATHWAY	2/74	155/15215	0.174051553608	0.522154660824	Environmental Information Processing	Signal transduction
1	mmu00650	Butanoate metabolism	KEGG PATHWAY	1/74	28/15215	0.127711633132	0.522456680994	Metabolism	Carbohydrate metabolism
2	mmu04910	Insulin signaling pathway	KEGG PATHWAY	2/74	137/15215	0.1433760729	0.523128914634	Organismal Systems	Endocrine system
2	mmu04925	Aldosterone synthesis and secretion	KEGG PATHWAY	2/74	103/15215	0.0896003957649	0.525915366446	Organismal Systems	Endocrine system
1	mmu00052	Galactose metabolism	KEGG PATHWAY	1/74	31/15215	0.140401342175	0.526505033158	Metabolism	Carbohydrate metabolism
1	mmu04964	Proximal tubule bicarbonate reclamation	KEGG PATHWAY	1/74	22/15215	0.101775276872	0.528448552991	Organismal Systems	Excretory system
2	mmu04750	Inflammatory mediator regulation of TRP channels	KEGG PATHWAY	2/74	126/15215	0.12527897192	0.528520662786	Organismal Systems	Sensory system
2	mmu05031	Amphetamine addiction	KEGG PATHWAY	2/74	68/15215	0.0432567269345	0.530878012378	Human Diseases	Substance dependence
2	mmu04931	Insulin resistance	KEGG PATHWAY	2/74	109/15215	0.0985821332174	0.532343519374	Human Diseases	Endocrine and metabolic disease
1	mmu00900	Terpenoid backbone biosynthesis	KEGG PATHWAY	1/74	24/15215	0.110504156393	0.532787896894	Metabolism	Metabolism of terpenoids and polyketides
5	mmu05022	Pathways of neurodegeneration - multiple diseases	KEGG PATHWAY	5/74	471/15215	0.0790545977276	0.533618534661	Human Diseases	Neurodegenerative disease
2	mmu05418	Fluid shear stress and atherosclerosis	KEGG PATHWAY	2/74	146/15215	0.158569767732	0.535172966095	Human Diseases	Cardiovascular disease
2	mmu05226	Gastric cancer	KEGG PATHWAY	2/74	146/15215	0.158569767732	0.535172966095	Human Diseases	Cancer: specific types
2	mmu05224	Breast cancer	KEGG PATHWAY	2/74	146/15215	0.158569767732	0.535172966095	Human Diseases	Cancer: specific types
5	mmu05200	Pathways in cancer	KEGG PATHWAY	5/74	542/15215	0.123634160828	0.538406829414	Human Diseases	Cancer: overview
3	mmu04144	Endocytosis	KEGG PATHWAY	3/74	266/15215	0.139594629206	0.538436426938	Cellular Processes	Transport and catabolism
1	mmu04710	Circadian rhythm	KEGG PATHWAY	1/74	30/15215	0.136191806035	0.540761582786	Organismal Systems	Environmental adaptation
3	mmu04713	Circadian entrainment	KEGG PATHWAY	3/74	98/15215	0.0120749361452	0.543372126533	Organismal Systems	Environmental adaptation
2	mmu05152	Tuberculosis	KEGG PATHWAY	2/74	180/15215	0.218149601225	0.545374003062	Human Diseases	Infectious disease: bacterial
3	mmu04024	cAMP signaling pathway	KEGG PATHWAY	3/74	217/15215	0.0889946647808	0.546103624791	Environmental Information Processing	Signal transduction
1	mmu00591	Linoleic acid metabolism	KEGG PATHWAY	1/74	50/15215	0.216644545138	0.551830445163	Metabolism	Lipid metabolism
2	mmu04720	Long-term potentiation	KEGG PATHWAY	2/74	66/15215	0.0409834796729	0.553276975584	Organismal Systems	Nervous system
3	mmu05415	Diabetic cardiomyopathy	KEGG PATHWAY	3/74	205/15215	0.0780515469102	0.554576780678	Human Diseases	Cardiovascular disease
1	mmu00601	Glycosphingolipid biosynthesis - lacto and neolacto series	KEGG PATHWAY	1/74	26/15215	0.119149344638	0.554660742279	Metabolism	Glycan biosynthesis and metabolism
1	mmu04950	Maturity onset diabetes of the young	KEGG PATHWAY	1/74	26/15215	0.119149344638	0.554660742279	Human Diseases	Endocrine and metabolic disease
2	mmu04916	Melanogenesis	KEGG PATHWAY	2/74	101/15215	0.0866641737808	0.557126831448	Organismal Systems	Endocrine system
1	mmu04979	Cholesterol metabolism	KEGG PATHWAY	1/74	49/15215	0.212803549664	0.563303513817	Organismal Systems	Digestive system
1	mmu00520	Amino sugar and nucleotide sugar metabolism	KEGG PATHWAY	1/74	49/15215	0.212803549664	0.563303513817	Metabolism	Carbohydrate metabolism
2	mmu05217	Basal cell carcinoma	KEGG PATHWAY	2/74	63/15215	0.0376625704222	0.564938556333	Human Diseases	Cancer: specific types
2	mmu05225	Hepatocellular carcinoma	KEGG PATHWAY	2/74	171/15215	0.202127439282	0.568483422981	Human Diseases	Cancer: specific types
1	mmu05030	Cocaine addiction	KEGG PATHWAY	1/74	48/15215	0.208943976534	0.575661976166	Human Diseases	Substance dependence
1	mmu04930	Type II diabetes mellitus	KEGG PATHWAY	1/74	48/15215	0.208943976534	0.575661976166	Human Diseases	Endocrine and metabolic disease
2	mmu05414	Dilated cardiomyopathy	KEGG PATHWAY	2/74	95/15215	0.0780403555822	0.585302666867	Human Diseases	Cardiovascular disease
2	mmu05410	Hypertrophic cardiomyopathy	KEGG PATHWAY	2/74	92/15215	0.0738378033618	0.586359026697	Human Diseases	Cardiovascular disease
1	mmu00280	Valine, leucine and isoleucine degradation	KEGG PATHWAY	1/74	56/15215	0.239305297582	0.587385730428	Metabolism	Amino acid metabolism
2	mmu03320	PPAR signaling pathway	KEGG PATHWAY	2/74	89/15215	0.0697121762229	0.588196486881	Organismal Systems	Endocrine system
2	mmu04911	Insulin secretion	KEGG PATHWAY	2/74	86/15215	0.0656665780528	0.590999202475	Organismal Systems	Endocrine system
1	mmu00140	Steroid hormone biosynthesis	KEGG PATHWAY	1/74	93/15215	0.365425204225	0.594366296028	Metabolism	Lipid metabolism
1	mmu04350	TGF-beta signaling pathway	KEGG PATHWAY	1/74	95/15215	0.371620837541	0.597247774619	Environmental Information Processing	Signal transduction
3	mmu04261	Adrenergic signaling in cardiomyocytes	KEGG PATHWAY	3/74	148/15215	0.0354152143315	0.597631741844	Organismal Systems	Circulatory system
3	mmu04080	Neuroactive ligand-receptor interaction	KEGG PATHWAY	3/74	355/15215	0.248741095306	0.599643711898	Environmental Information Processing	Signaling molecules and interaction
1	mmu04742	Taste transduction	KEGG PATHWAY	1/74	92/15215	0.362304828468	0.603841380781	Organismal Systems	Sensory system
1	mmu04912	GnRH signaling pathway	KEGG PATHWAY	1/74	92/15215	0.362304828468	0.603841380781	Organismal Systems	Endocrine system
1	mmu05214	Glioma	KEGG PATHWAY	1/74	73/15215	0.300057747457	0.604593968756	Human Diseases	Cancer: specific types
1	mmu04976	Bile secretion	KEGG PATHWAY	1/74	98/15215	0.380802562798	0.604804070326	Organismal Systems	Digestive system
2	mmu05205	Proteoglycans in cancer	KEGG PATHWAY	2/74	201/15215	0.255903413706	0.606087032461	Human Diseases	Cancer: overview
1	mmu04211	Longevity regulating pathway	KEGG PATHWAY	1/74	90/15215	0.356018598405	0.608386212465	Organismal Systems	Aging
1	mmu04610	Complement and coagulation cascades	KEGG PATHWAY	1/74	90/15215	0.356018598405	0.608386212465	Organismal Systems	Immune system
1	mmu04924	Renin secretion	KEGG PATHWAY	1/74	75/15215	0.306882587524	0.60925219582	Organismal Systems	Endocrine system
1	mmu04971	Gastric acid secretion	KEGG PATHWAY	1/74	75/15215	0.306882587524	0.60925219582	Organismal Systems	Digestive system
1	mmu00983	Drug metabolism - other enzymes	KEGG PATHWAY	1/74	89/15215	0.35285259896	0.610706421278	Metabolism	Xenobiotics biodegradation and metabolism
1	mmu05412	Arrhythmogenic right ventricular cardiomyopathy	KEGG PATHWAY	1/74	78/15215	0.316996938469	0.611351238477	Human Diseases	Cardiovascular disease
1	mmu04933	AGE-RAGE signaling pathway in diabetic complications	KEGG PATHWAY	1/74	101/15215	0.389851913739	0.611976841335	Human Diseases	Endocrine and metabolic disease
3	mmu05010	Alzheimer disease	KEGG PATHWAY	3/74	366/15215	0.263156357038	0.612519106899	Human Diseases	Neurodegenerative disease
1	mmu05204	Chemical carcinogenesis - DNA adducts	KEGG PATHWAY	1/74	81/15215	0.326965661025	0.613060614421	Human Diseases	Cancer: overview
3	mmu04062	Chemokine signaling pathway	KEGG PATHWAY	3/74	188/15215	0.063661553824	0.613879269018	Organismal Systems	Immune system
1	mmu04927	Cortisol synthesis and secretion	KEGG PATHWAY	1/74	72/15215	0.296620510305	0.61605798294	Organismal Systems	Endocrine system
1	mmu04917	Prolactin signaling pathway	KEGG PATHWAY	1/74	72/15215	0.296620510305	0.61605798294	Organismal Systems	Endocrine system
2	mmu04020	Calcium signaling pathway	KEGG PATHWAY	2/74	239/15215	0.324337722738	0.616698486897	Environmental Information Processing	Signal transduction
2	mmu05167	Kaposi sarcoma-associated herpesvirus infection	KEGG PATHWAY	2/74	222/15215	0.293807714581	0.619750647945	Human Diseases	Infectious disease: viral
1	mmu04512	ECM-receptor interaction	KEGG PATHWAY	1/74	88/15215	0.349671245889	0.621126555197	Environmental Information Processing	Signaling molecules and interaction
1	mmu04658	Th1 and Th2 cell differentiation	KEGG PATHWAY	1/74	88/15215	0.349671245889	0.621126555197	Organismal Systems	Immune system
2	mmu05163	Human cytomegalovirus infection	KEGG PATHWAY	2/74	251/15215	0.345703603643	0.622266486557	Human Diseases	Infectious disease: viral
1	mmu00010	Glycolysis / Gluconeogenesis	KEGG PATHWAY	1/74	65/15215	0.272089164173	0.622576901075	Metabolism	Carbohydrate metabolism
1	mmu04012	ErbB signaling pathway	KEGG PATHWAY	1/74	84/15215	0.336790823612	0.622832345035	Environmental Information Processing	Signal transduction
1	mmu00590	Arachidonic acid metabolism	KEGG PATHWAY	1/74	86/15215	0.343262184838	0.62622155342	Metabolism	Lipid metabolism
1	mmu00982	Drug metabolism - cytochrome P450	KEGG PATHWAY	1/74	69/15215	0.286208579173	0.633412429317	Metabolism	Xenobiotics biodegradation and metabolism
1	mmu05150	Staphylococcus aureus infection	KEGG PATHWAY	1/74	114/15215	0.427581503601	0.634324208638	Human Diseases	Infectious disease: bacterial
1	mmu05230	Central carbon metabolism in cancer	KEGG PATHWAY	1/74	68/15215	0.282704262509	0.636084590646	Human Diseases	Cancer: overview
1	mmu04152	AMPK signaling pathway	KEGG PATHWAY	1/74	123/15215	0.452344103801	0.636108895969	Environmental Information Processing	Signal transduction
1	mmu04114	Oocyte meiosis	KEGG PATHWAY	1/74	118/15215	0.438720572927	0.636852444572	Cellular Processes	Cell growth and death
1	mmu04724	Glutamatergic synapse	KEGG PATHWAY	1/74	113/15215	0.424762833878	0.637144250817	Organismal Systems	Nervous system
1	mmu04722	Neurotrophin signaling pathway	KEGG PATHWAY	1/74	120/15215	0.444209643956	0.637960658873	Organismal Systems	Nervous system
1	mmu04919	Thyroid hormone signaling pathway	KEGG PATHWAY	1/74	120/15215	0.444209643956	0.637960658873	Organismal Systems	Endocrine system
1	mmu04920	Adipocytokine signaling pathway	KEGG PATHWAY	1/74	71/15215	0.293166622959	0.638346679024	Organismal Systems	Endocrine system
1	mmu00980	Metabolism of xenobiotics by cytochrome P450	KEGG PATHWAY	1/74	71/15215	0.293166622959	0.638346679024	Metabolism	Xenobiotics biodegradation and metabolism
1	mmu04670	Leukocyte transendothelial migration	KEGG PATHWAY	1/74	117/15215	0.435956017728	0.639718069493	Organismal Systems	Immune system
1	mmu04066	HIF-1 signaling pathway	KEGG PATHWAY	1/74	112/15215	0.421930473099	0.647279703049	Environmental Information Processing	Signal transduction
1	mmu04725	Cholinergic synapse	KEGG PATHWAY	1/74	112/15215	0.421930473099	0.647279703049	Organismal Systems	Nervous system
1	mmu05145	Toxoplasmosis	KEGG PATHWAY	1/74	111/15215	0.419084355661	0.650303310508	Human Diseases	Infectious disease: parasitic
1	mmu04728	Dopaminergic synapse	KEGG PATHWAY	1/74	131/15215	0.473466238018	0.658947857036	Organismal Systems	Nervous system
1	mmu04145	Phagosome	KEGG PATHWAY	1/74	173/15215	0.571847127728	0.659823608917	Cellular Processes	Transport and catabolism
1	mmu04218	Cellular senescence	KEGG PATHWAY	1/74	176/15215	0.578135477581	0.661426181978	Cellular Processes	Cell growth and death
1	mmu04613	Neutrophil extracellular trap formation	KEGG PATHWAY	1/74	172/15215	0.569730532606	0.663048464671	Organismal Systems	Immune system
2	mmu04151	PI3K-Akt signaling pathway	KEGG PATHWAY	2/74	354/15215	0.516616165172	0.664220783793	Environmental Information Processing	Signal transduction
1	mmu05034	Alcoholism	KEGG PATHWAY	1/74	171/15215	0.567603616057	0.666317288414	Human Diseases	Substance dependence
1	mmu04371	Apelin signaling pathway	KEGG PATHWAY	1/74	135/15215	0.483723869759	0.666354310383	Environmental Information Processing	Signal transduction
2	mmu05014	Amyotrophic lateral sclerosis	KEGG PATHWAY	2/74	365/15215	0.533140156803	0.666425196004	Human Diseases	Neurodegenerative disease
1	mmu04270	Vascular smooth muscle contraction	KEGG PATHWAY	1/74	141/15215	0.498741767011	0.666635035114	Organismal Systems	Circulatory system
1	mmu04217	Necroptosis	KEGG PATHWAY	1/74	169/15215	0.563318619955	0.66708783942	Cellular Processes	Cell growth and death
1	mmu04630	JAK-STAT signaling pathway	KEGG PATHWAY	1/74	167/15215	0.558991739517	0.667821989688	Environmental Information Processing	Signal transduction
1	mmu04921	Oxytocin signaling pathway	KEGG PATHWAY	1/74	152/15215	0.525163683693	0.668840540552	Organismal Systems	Endocrine system
1	mmu04072	Phospholipase D signaling pathway	KEGG PATHWAY	1/74	148/15215	0.515718621482	0.669442441346	Environmental Information Processing	Signal transduction
1	mmu04120	Ubiquitin mediated proteolysis	KEGG PATHWAY	1/74	144/15215	0.50608827422	0.66982271588	Genetic Information Processing	Folding, sorting and degradation
1	mmu04360	Axon guidance	KEGG PATHWAY	1/74	182/15215	0.590440095934	0.669826999589	Organismal Systems	Development and regeneration
1	mmu04140	Autophagy - animal	KEGG PATHWAY	1/74	140/15215	0.496269057928	0.669963228203	Cellular Processes	Transport and catabolism
1	mmu04530	Tight junction	KEGG PATHWAY	1/74	166/15215	0.556812466658	0.671157883918	Cellular Processes	Cellular community - eukaryotes
1	mmu04932	Non-alcoholic fatty liver disease	KEGG PATHWAY	1/74	155/15215	0.532128005212	0.671376455174	Human Diseases	Endocrine and metabolic disease
2	mmu05165	Human papillomavirus infection	KEGG PATHWAY	2/74	352/15215	0.513571517848	0.673127717567	Human Diseases	Infectious disease: viral
1	mmu05017	Spinocerebellar ataxia	KEGG PATHWAY	1/74	139/15215	0.493784316583	0.673342249885	Human Diseases	Neurodegenerative disease
1	mmu04514	Cell adhesion molecules	KEGG PATHWAY	1/74	165/15215	0.554622570979	0.674540964704	Environmental Information Processing	Signaling molecules and interaction
1	mmu05160	Hepatitis C	KEGG PATHWAY	1/74	163/15215	0.550210706759	0.675258594659	Human Diseases	Infectious disease: viral
1	mmu05206	MicroRNAs in cancer	KEGG PATHWAY	1/74	162/15215	0.54798863535	0.678701520847	Human Diseases	Cancer: overview
1	mmu04621	NOD-like receptor signaling pathway	KEGG PATHWAY	1/74	202/15215	0.628953490766	0.701724969037	Organismal Systems	Immune system
1	mmu04510	Focal adhesion	KEGG PATHWAY	1/74	200/15215	0.625268816265	0.703427418298	Cellular Processes	Cellular community - eukaryotes
1	mmu05208	Chemical carcinogenesis - reactive oxygen species	KEGG PATHWAY	1/74	221/15215	0.662222561967	0.709524173536	Human Diseases	Cancer: overview
1	mmu05203	Viral carcinogenesis	KEGG PATHWAY	1/74	209/15215	0.641570588844	0.709934667983	Human Diseases	Cancer: overview
1	mmu04714	Thermogenesis	KEGG PATHWAY	1/74	228/15215	0.673722717836	0.710566928968	Organismal Systems	Environmental adaptation
1	mmu04810	Regulation of actin cytoskeleton	KEGG PATHWAY	1/74	219/15215	0.658863984016	0.711573102737	Cellular Processes	Cell motility
1	mmu05169	Epstein-Barr virus infection	KEGG PATHWAY	1/74	226/15215	0.670476961468	0.712711730694	Human Diseases	Infectious disease: viral
1	mmu05417	Lipid and atherosclerosis	KEGG PATHWAY	1/74	217/15215	0.655472466855	0.713619217948	Human Diseases	Cardiovascular disease
1	mmu04015	Rap1 signaling pathway	KEGG PATHWAY	1/74	214/15215	0.650322732418	0.713768852654	Environmental Information Processing	Signal transduction
1	mmu05171	Coronavirus disease - COVID-19	KEGG PATHWAY	1/74	237/15215	0.687942623859	0.714401955546	Human Diseases	Infectious disease: viral
1	mmu05170	Human immunodeficiency virus 1 infection	KEGG PATHWAY	1/74	236/15215	0.686393328621	0.718318599719	Human Diseases	Infectious disease: viral
1	mmu05012	Parkinson disease	KEGG PATHWAY	1/74	247/15215	0.70302620578	0.724492654811	Human Diseases	Neurodegenerative disease
1	mmu05020	Prion disease	KEGG PATHWAY	1/74	265/15215	0.72838584171	0.744940065385	Human Diseases	Neurodegenerative disease
1	mmu04010	MAPK signaling pathway	KEGG PATHWAY	1/74	292/15215	0.762471349116	0.77393708369	Environmental Information Processing	Signal transduction
1	mmu05016	Huntington disease	KEGG PATHWAY	1/74	300/15215	0.77173439037	0.777493602239	Human Diseases	Neurodegenerative disease
1	mmu04740	Olfactory transduction	KEGG PATHWAY	1/74	1108/15215	0.996335921431	0.996335921431	Organismal Systems	Sensory system
