# Supplementary material for: Multi-Omics Analysis Reveals the Role of Sigma-1 Receptor in a Takotsubo-like Cardiomyopathy Model
Source: Biomedicines. 2023 Oct 12;11(10):2766. doi: 10.3390/biomedicines11102766 (PMC10604683; doi:10.3390/biomedicines11102766)
Supplement: Supplementary file 1 [file biomedicines-11-02766-s001.zip › biomedicines-2624391-supplementary/Supplementary material/Table S6.csv]

Num	Pathway Description	Pathway_ID	Database	Ratio_in_study	Ratio_in_pop	Pvalue_uncorrected	Pvalue_corrected
1	EGFR tyrosine kinase inhibitor resistance		KEGG PATHWAY	1/61	2/4263	0.0284	0.2073
1	Human cytomegalovirus infection		KEGG PATHWAY	1/61	6/4263	0.0829	0.2447
1	VEGF signaling pathway		KEGG PATHWAY	1/61	6/4263	0.0829	0.2447
1	Relaxin signaling pathway		KEGG PATHWAY	1/61	6/4263	0.0829	0.2447
1	Non-small cell lung cancer		KEGG PATHWAY	1/61	6/4263	0.0829	0.2447
1	GnRH signaling pathway		KEGG PATHWAY	1/61	6/4263	0.0829	0.2447
1	Melanogenesis		KEGG PATHWAY	1/61	6/4263	0.0829	0.2447
1	Apelin signaling pathway		KEGG PATHWAY	1/61	9/4263	0.1218	0.2475
1	GnRH secretion		KEGG PATHWAY	1/61	9/4263	0.1218	0.2475
1	Long-term depression		KEGG PATHWAY	1/61	9/4263	0.1218	0.2475
1	AGE-RAGE signaling pathway in diabetic complications		KEGG PATHWAY	1/61	9/4263	0.1218	0.2475
1	Circadian entrainment		KEGG PATHWAY	1/61	9/4263	0.1218	0.2475
1	Long-term potentiation		KEGG PATHWAY	1/61	7/4263	0.096	0.2481
1	Adipocytokine signaling pathway		KEGG PATHWAY	1/61	7/4263	0.096	0.2481
1	Spinocerebellar ataxia		KEGG PATHWAY	1/61	7/4263	0.096	0.2481
1	Ras signaling pathway		KEGG PATHWAY	1/61	7/4263	0.096	0.2481
1	Nicotine addiction		KEGG PATHWAY	1/61	7/4263	0.096	0.2481
1	Coronavirus disease - COVID-19		KEGG PATHWAY	1/61	10/4263	0.1344	0.2487
1	Th1 and Th2 cell differentiation		KEGG PATHWAY	1/61	3/4263	0.0423	0.2499
1	NF-kappa B signaling pathway		KEGG PATHWAY	1/61	3/4263	0.0423	0.2499
1	Kaposi sarcoma-associated herpesvirus infection		KEGG PATHWAY	1/61	5/4263	0.0696	0.2537
1	MAPK signaling pathway		KEGG PATHWAY	1/61	5/4263	0.0696	0.2537
1	Human immunodeficiency virus 1 infection		KEGG PATHWAY	1/61	5/4263	0.0696	0.2537
1	Rap1 signaling pathway		KEGG PATHWAY	1/61	5/4263	0.0696	0.2537
1	Regulation of actin cytoskeleton		KEGG PATHWAY	1/61	5/4263	0.0696	0.2537
1	Neurotrophin signaling pathway		KEGG PATHWAY	1/61	5/4263	0.0696	0.2537
1	Chemokine signaling pathway		KEGG PATHWAY	1/61	5/4263	0.0696	0.2537
1	Endocrine and other factor-regulated calcium reabsorption		KEGG PATHWAY	1/61	8/4263	0.109	0.255
1	Aldosterone-regulated sodium reabsorption		KEGG PATHWAY	1/61	8/4263	0.109	0.255
1	N-Glycan biosynthesis		KEGG PATHWAY	1/61	8/4263	0.109	0.255
1	Estrogen signaling pathway		KEGG PATHWAY	1/61	8/4263	0.109	0.255
1	Fc gamma R-mediated phagocytosis		KEGG PATHWAY	1/61	8/4263	0.109	0.255
1	African trypanosomiasis		KEGG PATHWAY	1/61	8/4263	0.109	0.255
1	Glutamatergic synapse		KEGG PATHWAY	1/61	8/4263	0.109	0.255
1	Oxytocin signaling pathway		KEGG PATHWAY	1/61	12/4263	0.159	0.2629
1	Cortisol synthesis and secretion		KEGG PATHWAY	1/61	12/4263	0.159	0.2629
1	Dopaminergic synapse		KEGG PATHWAY	1/61	12/4263	0.159	0.2629
1	Synaptic vesicle cycle		KEGG PATHWAY	1/61	12/4263	0.159	0.2629
1	Phospholipase D signaling pathway		KEGG PATHWAY	1/61	11/4263	0.1468	0.2676
1	Gap junction		KEGG PATHWAY	1/61	11/4263	0.1468	0.2676
1	C-type lectin receptor signaling pathway		KEGG PATHWAY	1/61	11/4263	0.1468	0.2676
1	Thyroid hormone signaling pathway		KEGG PATHWAY	1/61	11/4263	0.1468	0.2676
1	Prostate cancer		KEGG PATHWAY	1/61	11/4263	0.1468	0.2676
1	Fc epsilon RI signaling pathway		KEGG PATHWAY	1/61	11/4263	0.1468	0.2676
1	Calcium signaling pathway		KEGG PATHWAY	1/61	11/4263	0.1468	0.2676
1	Amoebiasis		KEGG PATHWAY	1/61	13/4263	0.1711	0.2685
1	Fat digestion and absorption		KEGG PATHWAY	1/61	13/4263	0.1711	0.2685
1	Cushing syndrome		KEGG PATHWAY	1/61	13/4263	0.1711	0.2685
1	Neutrophil extracellular trap formation		KEGG PATHWAY	1/61	13/4263	0.1711	0.2685
1	Hepatocellular carcinoma		KEGG PATHWAY	1/61	14/4263	0.183	0.2734
1	Platelet activation		KEGG PATHWAY	1/61	14/4263	0.183	0.2734
1	Sphingolipid signaling pathway		KEGG PATHWAY	1/61	15/4263	0.1947	0.2775
1	HIF-1 signaling pathway		KEGG PATHWAY	1/61	15/4263	0.1947	0.2775
1	Natural killer cell mediated cytotoxicity		KEGG PATHWAY	1/61	4/4263	0.056	0.278
1	Th17 cell differentiation		KEGG PATHWAY	1/61	4/4263	0.056	0.278
1	PD-L1 expression and PD-1 checkpoint pathway in cancer		KEGG PATHWAY	1/61	4/4263	0.056	0.278
1	Glioma		KEGG PATHWAY	1/61	4/4263	0.056	0.278
1	ErbB signaling pathway		KEGG PATHWAY	1/61	4/4263	0.056	0.278
1	B cell receptor signaling pathway		KEGG PATHWAY	1/61	4/4263	0.056	0.278
1	T cell receptor signaling pathway		KEGG PATHWAY	1/61	4/4263	0.056	0.278
1	Growth hormone synthesis, secretion and action		KEGG PATHWAY	1/61	4/4263	0.056	0.278
1	Oxidative phosphorylation		KEGG PATHWAY	1/61	16/4263	0.2063	0.2842
1	Renin secretion		KEGG PATHWAY	1/61	17/4263	0.2177	0.2934
1	Retrograde endocannabinoid signaling		KEGG PATHWAY	1/61	19/4263	0.24	0.32
1	Thyroid hormone synthesis		KEGG PATHWAY	1/61	21/4263	0.2617	0.3452
1	Aldosterone synthesis and secretion		KEGG PATHWAY	1/61	22/4263	0.2723	0.3554
1	Taurine and hypotaurine metabolism		KEGG PATHWAY	1/61	22/4263	0.2723	0.3554
1	Thermogenesis		KEGG PATHWAY	1/61	23/4263	0.2828	0.3615
1	Ether lipid metabolism		KEGG PATHWAY	1/61	25/4263	0.3033	0.3837
1	Biotin metabolism		KEGG PATHWAY	1/61	28/4263	0.3329	0.417
1	Pantothenate and CoA biosynthesis		KEGG PATHWAY	1/61	30/4263	0.352	0.4238
1	Chemical carcinogenesis - receptor activation		KEGG PATHWAY	1/61	29/4263	0.3425	0.4247
1	Vitamin B6 metabolism		KEGG PATHWAY	1/61	29/4263	0.3425	0.4247
1	Mineral absorption		KEGG PATHWAY	1/61	29/4263	0.3425	0.4247
1	beta-Alanine metabolism		KEGG PATHWAY	1/61	32/4263	0.3705	0.4418
1	Taste transduction		KEGG PATHWAY	1/61	32/4263	0.3705	0.4418
1	Inflammatory mediator regulation of TRP channels		KEGG PATHWAY	1/61	35/4263	0.3974	0.4605
1	Pentose phosphate pathway		KEGG PATHWAY	1/61	35/4263	0.3974	0.4605
1	Diabetic cardiomyopathy		KEGG PATHWAY	1/61	39/4263	0.4314	0.4908
1	Butanoate metabolism		KEGG PATHWAY	1/61	42/4263	0.4557	0.5137
1	alpha-Linolenic acid metabolism		KEGG PATHWAY	1/61	44/4263	0.4713	0.5265
1	Terpenoid backbone biosynthesis		KEGG PATHWAY	1/61	45/4263	0.479	0.5303
1	Galactose metabolism		KEGG PATHWAY	1/61	46/4263	0.4865	0.5339
1	Histidine metabolism		KEGG PATHWAY	1/61	47/4263	0.4939	0.5373
1	Primary bile acid biosynthesis		KEGG PATHWAY	1/61	47/4263	0.4939	0.5373
1	Fatty acid degradation		KEGG PATHWAY	1/61	50/4263	0.5156	0.5512
1	Nicotinate and nicotinamide metabolism		KEGG PATHWAY	1/61	55/4263	0.5497	0.5826
1	Ubiquinone and other terpenoid-quinone biosynthesis		KEGG PATHWAY	1/61	71/4263	0.6437	0.6707
1	Arachidonic acid metabolism		KEGG PATHWAY	1/61	75/4263	0.664	0.6861
1	Tyrosine metabolism		KEGG PATHWAY	1/61	78/4263	0.6784	0.6952
1	Arginine and proline metabolism		KEGG PATHWAY	1/61	78/4263	0.6784	0.6952
1	Amino sugar and nucleotide sugar metabolism		KEGG PATHWAY	1/61	108/4263	0.7933	0.7998
1	Porphyrin and chlorophyll metabolism		KEGG PATHWAY	1/61	144/4263	0.8789	0.8789
2	Insulin secretion		KEGG PATHWAY	2/61	12/4263	0.0121	0.1503
2	Cholinergic synapse		KEGG PATHWAY	2/61	12/4263	0.0121	0.1503
2	Choline metabolism in cancer		KEGG PATHWAY	2/61	11/4263	0.0102	0.158
2	Pancreatic secretion		KEGG PATHWAY	2/61	15/4263	0.0188	0.1662
2	Regulation of lipolysis in adipocytes		KEGG PATHWAY	2/61	14/4263	0.0164	0.1696
2	Gastric acid secretion		KEGG PATHWAY	2/61	14/4263	0.0164	0.1696
2	Parathyroid hormone synthesis, secretion and action		KEGG PATHWAY	2/61	10/4263	0.0084	0.174
2	Adrenergic signaling in cardiomyocytes		KEGG PATHWAY	2/61	10/4263	0.0084	0.174
2	Vascular smooth muscle contraction		KEGG PATHWAY	2/61	16/4263	0.0212	0.1756
2	Salivary secretion		KEGG PATHWAY	2/61	17/4263	0.0239	0.1849
2	Insulin resistance		KEGG PATHWAY	2/61	19/4263	0.0295	0.2029
2	Carbohydrate digestion and absorption		KEGG PATHWAY	2/61	27/4263	0.0562	0.2113
2	Pathways in cancer		KEGG PATHWAY	2/61	31/4263	0.0719	0.2173
2	Serotonergic synapse		KEGG PATHWAY	2/61	42/4263	0.1206	0.2492
2	Glycerophospholipid metabolism		KEGG PATHWAY	2/61	56/4263	0.1906	0.2749
2	Phenylalanine metabolism		KEGG PATHWAY	2/61	60/4263	0.2116	0.2883
2	Purine metabolism		KEGG PATHWAY	2/61	95/4263	0.3963	0.4636
2	Pentose and glucuronate interconversions		KEGG PATHWAY	1/61	58/4263	0.569	0.5979
3	Parkinson disease		KEGG PATHWAY	3/61	21/4263	0.0031	0.1276
3	Pathways of neurodegeneration - multiple diseases		KEGG PATHWAY	3/61	32/4263	0.0103	0.1419
3	cAMP signaling pathway		KEGG PATHWAY	3/61	25/4263	0.0051	0.1589
3	Neuroactive ligand-receptor interaction		KEGG PATHWAY	3/61	52/4263	0.0375	0.2326
3	Folate biosynthesis		KEGG PATHWAY	3/61	58/4263	0.0493	0.255
3	Ascorbate and aldarate metabolism		KEGG PATHWAY	2/61	57/4263	0.1959	0.2729
4	Lysine degradation		KEGG PATHWAY	4/61	50/4263	0.0053	0.1326
4	Tryptophan metabolism		KEGG PATHWAY	4/61	83/4263	0.0301	0.1965
4	ABC transporters		KEGG PATHWAY	4/61	137/4263	0.1314	0.2468
5	Pyrimidine metabolism		KEGG PATHWAY	6/61	65/4263	0.0003	0.0355
5	Bile secretion		KEGG PATHWAY	4/61	97/4263	0.049	0.2643
7	Steroid hormone biosynthesis		KEGG PATHWAY	7/61	99/4263	0.0005	0.0285
8	Biosynthesis of cofactors		KEGG PATHWAY	7/61	327/4263	0.1838	0.2682
