# Supplementary material for: Multi-Omics Analysis Reveals the Role of Sigma-1 Receptor in a Takotsubo-like Cardiomyopathy Model
Source: Biomedicines. 2023 Oct 12;11(10):2766. doi: 10.3390/biomedicines11102766 (PMC10604683; doi:10.3390/biomedicines11102766)
Supplement: Supplementary file 1 [file biomedicines-11-02766-s001.zip › biomedicines-2624391-supplementary/Supplementary material/Table S7.csv]

Num	Pathway id	Description	Database	Ratio_in_study	Ratio_in_pop	Pvalue	Padjust	First Category	Second Category
3	mmu05221	Acute myeloid leukemia	KEGG PATHWAY	3/59	70/15215	0.00252139082387	0.172715271435	Human Diseases	Cancer: specific types
4	mmu04152	AMPK signaling pathway	KEGG PATHWAY	4/59	123/15215	0.00131327717302	0.179918972704	Environmental Information Processing	Signal transduction
3	mmu04922	Glucagon signaling pathway	KEGG PATHWAY	3/59	104/15215	0.00764369035512	0.349061859551	Organismal Systems	Endocrine system
5	mmu05200	Pathways in cancer	KEGG PATHWAY	5/59	542/15215	0.0585084564274	0.471509325327	Human Diseases	Cancer: overview
2	mmu04974	Protein digestion and absorption	KEGG PATHWAY	2/59	105/15215	0.0626083015816	0.476518739816	Organismal Systems	Digestive system
2	mmu04010	MAPK signaling pathway	KEGG PATHWAY	2/59	292/15215	0.313320553145	0.499126927685	Environmental Information Processing	Signal transduction
1	mmu04064	NF-kappa B signaling pathway	KEGG PATHWAY	1/59	105/15215	0.335924137788	0.500234857357	Environmental Information Processing	Signal transduction
1	mmu04659	Th17 cell differentiation	KEGG PATHWAY	1/59	105/15215	0.335924137788	0.500234857357	Organismal Systems	Immune system
2	mmu04933	AGE-RAGE signaling pathway in diabetic complications	KEGG PATHWAY	2/59	101/15215	0.058472973421	0.500674834918	Human Diseases	Endocrine and metabolic disease
1	mmu04660	T cell receptor signaling pathway	KEGG PATHWAY	1/59	104/15215	0.333321129827	0.501813129519	Organismal Systems	Immune system
1	mmu04925	Aldosterone synthesis and secretion	KEGG PATHWAY	1/59	103/15215	0.33070809233	0.503411207214	Organismal Systems	Endocrine system
1	mmu04620	Toll-like receptor signaling pathway	KEGG PATHWAY	1/59	99/15215	0.320154885472	0.504151946089	Organismal Systems	Immune system
1	mmu04350	TGF-beta signaling pathway	KEGG PATHWAY	1/59	95/15215	0.309438142595	0.504678875422	Environmental Information Processing	Signal transduction
1	mmu05414	Dilated cardiomyopathy	KEGG PATHWAY	1/59	95/15215	0.309438142595	0.504678875422	Human Diseases	Cardiovascular disease
1	mmu05142	Chagas disease	KEGG PATHWAY	1/59	102/15215	0.328084987339	0.505029699611	Human Diseases	Infectious disease: parasitic
1	mmu05222	Small cell lung cancer	KEGG PATHWAY	1/59	94/15215	0.306733113419	0.506294416126	Human Diseases	Cancer: specific types
1	mmu04916	Melanogenesis	KEGG PATHWAY	1/59	101/15215	0.325451776728	0.506669243316	Organismal Systems	Endocrine system
1	mmu05150	Staphylococcus aureus infection	KEGG PATHWAY	1/59	114/15215	0.358906077448	0.506908583613	Human Diseases	Infectious disease: bacterial
1	mmu00140	Steroid hormone biosynthesis	KEGG PATHWAY	1/59	93/15215	0.304017668522	0.507931958385	Metabolism	Lipid metabolism
1	mmu04066	HIF-1 signaling pathway	KEGG PATHWAY	1/59	112/15215	0.353867527303	0.510314223584	Environmental Information Processing	Signal transduction
1	mmu04725	Cholinergic synapse	KEGG PATHWAY	1/59	112/15215	0.353867527303	0.510314223584	Organismal Systems	Nervous system
1	mmu05145	Toxoplasmosis	KEGG PATHWAY	1/59	111/15215	0.351333674474	0.512050142584	Human Diseases	Infectious disease: parasitic
2	mmu04668	TNF signaling pathway	KEGG PATHWAY	2/59	113/15215	0.071165853483	0.513143259325	Environmental Information Processing	Signal transduction
1	mmu04114	Oocyte meiosis	KEGG PATHWAY	1/59	118/15215	0.368867579312	0.515661820058	Cellular Processes	Cell growth and death
1	mmu04722	Neurotrophin signaling pathway	KEGG PATHWAY	1/59	120/15215	0.373791111085	0.517266487057	Organismal Systems	Nervous system
1	mmu05410	Hypertrophic cardiomyopathy	KEGG PATHWAY	1/59	92/15215	0.301291768538	0.522493320123	Human Diseases	Cardiovascular disease
1	mmu04742	Taste transduction	KEGG PATHWAY	1/59	92/15215	0.301291768538	0.522493320123	Organismal Systems	Sensory system
1	mmu04912	GnRH signaling pathway	KEGG PATHWAY	1/59	92/15215	0.301291768538	0.522493320123	Organismal Systems	Endocrine system
1	mmu04657	IL-17 signaling pathway	KEGG PATHWAY	1/59	91/15215	0.29855537387	0.524385720771	Organismal Systems	Immune system
1	mmu04210	Apoptosis	KEGG PATHWAY	1/59	136/15215	0.411843546831	0.527313700148	Cellular Processes	Cell growth and death
1	mmu04550	Signaling pathways regulating pluripotency of stem cells	KEGG PATHWAY	1/59	139/15215	0.418720909061	0.531155227235	Cellular Processes	Cellular community - eukaryotes
1	mmu04750	Inflammatory mediator regulation of TRP channels	KEGG PATHWAY	1/59	126/15215	0.388336264989	0.532020683035	Organismal Systems	Sensory system
2	mmu04151	PI3K-Akt signaling pathway	KEGG PATHWAY	2/59	354/15215	0.400475664832	0.53267151536	Environmental Information Processing	Signal transduction
1	mmu04915	Estrogen signaling pathway	KEGG PATHWAY	1/59	133/15215	0.404886210753	0.533359719935	Organismal Systems	Endocrine system
1	mmu04371	Apelin signaling pathway	KEGG PATHWAY	1/59	135/15215	0.409533365705	0.534343534301	Environmental Information Processing	Signal transduction
1	mmu05135	Yersinia infection	KEGG PATHWAY	1/59	135/15215	0.409533365705	0.534343534301	Human Diseases	Infectious disease: bacterial
2	mmu04110	Cell cycle	KEGG PATHWAY	2/59	123/15215	0.0823617788639	0.53731255735	Cellular Processes	Cell growth and death
1	mmu05216	Thyroid cancer	KEGG PATHWAY	1/59	37/15215	0.134048529532	0.540136721936	Human Diseases	Cancer: specific types
1	mmu04211	Longevity regulating pathway	KEGG PATHWAY	1/59	90/15215	0.295808444823	0.540343425876	Organismal Systems	Aging
1	mmu04914	Progesterone-mediated oocyte maturation	KEGG PATHWAY	1/59	90/15215	0.295808444823	0.540343425876	Organismal Systems	Endocrine system
1	mmu04610	Complement and coagulation cascades	KEGG PATHWAY	1/59	90/15215	0.295808444823	0.540343425876	Organismal Systems	Immune system
1	mmu04120	Ubiquitin mediated proteolysis	KEGG PATHWAY	1/59	144/15215	0.430007909463	0.540468656849	Genetic Information Processing	Folding, sorting and degradation
1	mmu05226	Gastric cancer	KEGG PATHWAY	1/59	146/15215	0.43446213523	0.54110284115	Human Diseases	Cancer: specific types
1	mmu05224	Breast cancer	KEGG PATHWAY	1/59	146/15215	0.43446213523	0.54110284115	Human Diseases	Cancer: specific types
2	mmu04976	Bile secretion	KEGG PATHWAY	2/59	98/15215	0.0554374524288	0.542495070196	Organismal Systems	Digestive system
2	mmu04713	Circadian entrainment	KEGG PATHWAY	2/59	98/15215	0.0554374524288	0.542495070196	Organismal Systems	Environmental adaptation
1	mmu04921	Oxytocin signaling pathway	KEGG PATHWAY	1/59	152/15215	0.447620510557	0.542690353507	Organismal Systems	Endocrine system
1	mmu04726	Serotonergic synapse	KEGG PATHWAY	1/59	131/15215	0.400203105949	0.542849757574	Organismal Systems	Nervous system
1	mmu04728	Dopaminergic synapse	KEGG PATHWAY	1/59	131/15215	0.400203105949	0.542849757574	Organismal Systems	Nervous system
1	mmu04932	Non-alcoholic fatty liver disease	KEGG PATHWAY	1/59	155/15215	0.454086364125	0.545700279694	Human Diseases	Endocrine and metabolic disease
1	mmu00860	Porphyrin and chlorophyll metabolism	KEGG PATHWAY	1/59	41/15215	0.147436063255	0.545911909889	Metabolism	Metabolism of cofactors and vitamins
2	mmu04068	FoxO signaling pathway	KEGG PATHWAY	2/59	131/15215	0.0916825286671	0.546108975104	Environmental Information Processing	Signal transduction
2	mmu04217	Necroptosis	KEGG PATHWAY	2/59	169/15215	0.139540447838	0.546201181538	Cellular Processes	Cell growth and death
1	mmu05323	Rheumatoid arthritis	KEGG PATHWAY	1/59	87/15215	0.287504052188	0.547056321525	Human Diseases	Immune disease
1	mmu04216	Ferroptosis	KEGG PATHWAY	1/59	40/15215	0.1441083792	0.548412443066	Cellular Processes	Cell growth and death
1	mmu05210	Colorectal cancer	KEGG PATHWAY	1/59	89/15215	0.29305094156	0.549972314982	Human Diseases	Cancer: specific types
1	mmu00983	Drug metabolism - other enzymes	KEGG PATHWAY	1/59	89/15215	0.29305094156	0.549972314982	Metabolism	Xenobiotics biodegradation and metabolism
2	mmu00830	Retinol metabolism	KEGG PATHWAY	2/59	95/15215	0.0524603700076	0.552851591619	Metabolism	Metabolism of cofactors and vitamins
1	mmu04012	ErbB signaling pathway	KEGG PATHWAY	1/59	84/15215	0.279103406559	0.554161836211	Environmental Information Processing	Signal transduction
1	mmu04977	Vitamin digestion and absorption	KEGG PATHWAY	1/59	24/15215	0.0890958978089	0.554824454537	Organismal Systems	Digestive system
1	mmu04145	Phagosome	KEGG PATHWAY	1/59	173/15215	0.491347854229	0.556319471318	Cellular Processes	Transport and catabolism
1	mmu04970	Salivary secretion	KEGG PATHWAY	1/59	83/15215	0.276281612701	0.556626190294	Organismal Systems	Digestive system
1	mmu05212	Pancreatic cancer	KEGG PATHWAY	1/59	76/15215	0.256222739479	0.557182782676	Human Diseases	Cancer: specific types
1	mmu00590	Arachidonic acid metabolism	KEGG PATHWAY	1/59	86/15215	0.284714585636	0.557227117601	Metabolism	Lipid metabolism
1	mmu04911	Insulin secretion	KEGG PATHWAY	1/59	86/15215	0.284714585636	0.557227117601	Organismal Systems	Endocrine system
1	mmu04934	Cushing syndrome	KEGG PATHWAY	1/59	162/15215	0.468885407273	0.558585224317	Human Diseases	Endocrine and metabolic disease
1	mmu05164	Influenza A	KEGG PATHWAY	1/59	172/15215	0.489345019433	0.558668897186	Human Diseases	Infectious disease: viral
1	mmu05143	African trypanosomiasis	KEGG PATHWAY	1/59	36/15215	0.130669486098	0.559428737356	Human Diseases	Infectious disease: parasitic
1	mmu05340	Primary immunodeficiency	KEGG PATHWAY	1/59	36/15215	0.130669486098	0.559428737356	Human Diseases	Immune disease
1	mmu05412	Arrhythmogenic right ventricular cardiomyopathy	KEGG PATHWAY	1/59	78/15215	0.262008959389	0.560862928693	Human Diseases	Cardiovascular disease
1	mmu05225	Hepatocellular carcinoma	KEGG PATHWAY	1/59	171/15215	0.487334432585	0.561048884572	Human Diseases	Cancer: specific types
1	mmu04310	Wnt signaling pathway	KEGG PATHWAY	1/59	169/15215	0.483289884695	0.561107747485	Environmental Information Processing	Signal transduction
1	mmu05161	Hepatitis B	KEGG PATHWAY	1/59	165/15215	0.475106459631	0.561117111806	Human Diseases	Infectious disease: viral
1	mmu04630	JAK-STAT signaling pathway	KEGG PATHWAY	1/59	167/15215	0.479213973377	0.561130891903	Environmental Information Processing	Signal transduction
1	mmu04964	Proximal tubule bicarbonate reclamation	KEGG PATHWAY	1/59	22/15215	0.0819794865437	0.561559482824	Organismal Systems	Excretory system
2	mmu05163	Human cytomegalovirus infection	KEGG PATHWAY	2/59	251/15215	0.254303466641	0.5619286279	Human Diseases	Infectious disease: viral
3	mmu05165	Human papillomavirus infection	KEGG PATHWAY	3/59	352/15215	0.156002751871	0.56243097385	Human Diseases	Infectious disease: viral
2	mmu04144	Endocytosis	KEGG PATHWAY	2/59	266/15215	0.27592380496	0.564202407158	Cellular Processes	Transport and catabolism
2	mmu04061	Viral protein interaction with cytokine and cytokine receptor	KEGG PATHWAY	2/59	92/15215	0.0495434591757	0.565621158922	Environmental Information Processing	Signaling molecules and interaction
1	mmu04360	Axon guidance	KEGG PATHWAY	1/59	182/15215	0.509029336353	0.5669676348	Organismal Systems	Development and regeneration
1	mmu05152	Tuberculosis	KEGG PATHWAY	1/59	180/15215	0.505153094306	0.567262081311	Human Diseases	Infectious disease: bacterial
2	mmu05168	Herpes simplex virus 1 infection	KEGG PATHWAY	2/59	443/15215	0.515965087726	0.570058201762	Human Diseases	Infectious disease: viral
1	mmu05204	Chemical carcinogenesis - DNA adducts	KEGG PATHWAY	1/59	81/15215	0.270605411774	0.570352944815	Human Diseases	Cancer: overview
1	mmu01524	Platinum drug resistance	KEGG PATHWAY	1/59	81/15215	0.270605411774	0.570352944815	Human Diseases	Drug resistance: antineoplastic
2	mmu04261	Adrenergic signaling in cardiomyocytes	KEGG PATHWAY	2/59	148/15215	0.112432597416	0.570491327628	Organismal Systems	Circulatory system
2	mmu05415	Diabetic cardiomyopathy	KEGG PATHWAY	2/59	205/15215	0.188728034369	0.574572015746	Human Diseases	Cardiovascular disease
2	mmu05206	MicroRNAs in cancer	KEGG PATHWAY	2/59	162/15215	0.130346342425	0.576046739106	Human Diseases	Cancer: overview
1	mmu04971	Gastric acid secretion	KEGG PATHWAY	1/59	75/15215	0.253312928573	0.578397853576	Organismal Systems	Digestive system
1	mmu05220	Chronic myeloid leukemia	KEGG PATHWAY	1/59	75/15215	0.253312928573	0.578397853576	Human Diseases	Cancer: specific types
2	mmu05203	Viral carcinogenesis	KEGG PATHWAY	2/59	209/15215	0.194344224992	0.578807800519	Human Diseases	Cancer: overview
2	mmu04062	Chemokine signaling pathway	KEGG PATHWAY	2/59	188/15215	0.165156344543	0.580164594932	Organismal Systems	Immune system
1	mmu04710	Circadian rhythm	KEGG PATHWAY	1/59	30/15215	0.110121326496	0.58025468192	Organismal Systems	Environmental adaptation
1	mmu04978	Mineral absorption	KEGG PATHWAY	1/59	53/15215	0.186389691735	0.580349721993	Organismal Systems	Digestive system
1	mmu00051	Fructose and mannose metabolism	KEGG PATHWAY	1/59	35/15215	0.127277481578	0.581233832541	Metabolism	Carbohydrate metabolism
2	mmu03320	PPAR signaling pathway	KEGG PATHWAY	2/59	89/15215	0.0466884842982	0.581483849895	Organismal Systems	Endocrine system
1	mmu04930	Type II diabetes mellitus	KEGG PATHWAY	1/59	48/15215	0.170376369257	0.583539064705	Human Diseases	Endocrine and metabolic disease
1	mmu01040	Biosynthesis of unsaturated fatty acids	KEGG PATHWAY	1/59	34/15215	0.123872467122	0.585190620544	Metabolism	Lipid metabolism
2	mmu05417	Lipid and atherosclerosis	KEGG PATHWAY	2/59	217/15215	0.205641528002	0.586935194506	Human Diseases	Cardiovascular disease
1	mmu05218	Melanoma	KEGG PATHWAY	1/59	72/15215	0.244516185939	0.587696797784	Human Diseases	Cancer: specific types
1	mmu05223	Non-small cell lung cancer	KEGG PATHWAY	1/59	72/15215	0.244516185939	0.587696797784	Human Diseases	Cancer: specific types
1	mmu04115	p53 signaling pathway	KEGG PATHWAY	1/59	72/15215	0.244516185939	0.587696797784	Cellular Processes	Cell growth and death
2	mmu04621	NOD-like receptor signaling pathway	KEGG PATHWAY	2/59	202/15215	0.184531747074	0.587926729051	Organismal Systems	Immune system
1	mmu05213	Endometrial cancer	KEGG PATHWAY	1/59	58/15215	0.202099065655	0.589097276484	Human Diseases	Cancer: specific types
1	mmu00040	Pentose and glucuronate interconversions	KEGG PATHWAY	1/59	33/15215	0.120454393694	0.589366140572	Metabolism	Carbohydrate metabolism
1	mmu00591	Linoleic acid metabolism	KEGG PATHWAY	1/59	50/15215	0.176818539441	0.59083268057	Metabolism	Lipid metabolism
2	mmu04510	Focal adhesion	KEGG PATHWAY	2/59	200/15215	0.181742258982	0.592825940011	Cellular Processes	Cellular community - eukaryotes
1	mmu05205	Proteoglycans in cancer	KEGG PATHWAY	1/59	201/15215	0.544396221139	0.596658258369	Human Diseases	Cancer: overview
2	mmu05022	Pathways of neurodegeneration - multiple diseases	KEGG PATHWAY	2/59	471/15215	0.549261973847	0.597213416008	Human Diseases	Neurodegenerative disease
1	mmu00982	Drug metabolism - cytochrome P450	KEGG PATHWAY	1/59	69/15215	0.235617585481	0.597770540944	Metabolism	Xenobiotics biodegradation and metabolism
2	mmu05169	Epstein-Barr virus infection	KEGG PATHWAY	2/59	226/15215	0.218438270818	0.598520862041	Human Diseases	Infectious disease: viral
1	mmu05207	Chemical carcinogenesis - receptor activation	KEGG PATHWAY	1/59	208/15215	0.556784478332	0.600625775839	Human Diseases	Cancer: overview
1	mmu04920	Adipocytokine signaling pathway	KEGG PATHWAY	1/59	71/15215	0.241561360286	0.601707388348	Organismal Systems	Endocrine system
1	mmu00980	Metabolism of xenobiotics by cytochrome P450	KEGG PATHWAY	1/59	71/15215	0.241561360286	0.601707388348	Metabolism	Xenobiotics biodegradation and metabolism
2	mmu05418	Fluid shear stress and atherosclerosis	KEGG PATHWAY	2/59	146/15215	0.109930580549	0.602419581407	Human Diseases	Cardiovascular disease
2	mmu05171	Coronavirus disease - COVID-19	KEGG PATHWAY	2/59	237/15215	0.234174859182	0.605319919018	Human Diseases	Infectious disease: viral
1	mmu05217	Basal cell carcinoma	KEGG PATHWAY	1/59	63/15215	0.217510162636	0.608140658797	Human Diseases	Cancer: specific types
1	mmu04720	Long-term potentiation	KEGG PATHWAY	1/59	66/15215	0.226615968302	0.608752699165	Organismal Systems	Nervous system
1	mmu00053	Ascorbate and aldarate metabolism	KEGG PATHWAY	1/59	29/15215	0.106650523179	0.608796736482	Metabolism	Carbohydrate metabolism
1	mmu04810	Regulation of actin cytoskeleton	KEGG PATHWAY	1/59	219/15215	0.575585758053	0.611280998863	Cellular Processes	Cell motility
1	mmu05167	Kaposi sarcoma-associated herpesvirus infection	KEGG PATHWAY	1/59	222/15215	0.58057583029	0.611837605767	Human Diseases	Infectious disease: viral
1	mmu04024	cAMP signaling pathway	KEGG PATHWAY	1/59	217/15215	0.572226667208	0.612461354746	Environmental Information Processing	Signal transduction
1	mmu05031	Amphetamine addiction	KEGG PATHWAY	1/59	68/15215	0.23262855032	0.612886757575	Human Diseases	Substance dependence
2	mmu04512	ECM-receptor interaction	KEGG PATHWAY	2/59	88/15215	0.0457508990765	0.626787317348	Environmental Information Processing	Signaling molecules and interaction
1	mmu05166	Human T-cell leukemia virus 1 infection	KEGG PATHWAY	1/59	241/15215	0.610866713146	0.629238644369	Human Diseases	Infectious disease: viral
1	mmu05170	Human immunodeficiency virus 1 infection	KEGG PATHWAY	1/59	236/15215	0.603110584245	0.630733969783	Human Diseases	Infectious disease: viral
1	mmu04020	Calcium signaling pathway	KEGG PATHWAY	1/59	239/15215	0.607782307398	0.630804364497	Environmental Information Processing	Signal transduction
1	mmu05012	Parkinson disease	KEGG PATHWAY	1/59	247/15215	0.6199775667	0.633857661477	Human Diseases	Neurodegenerative disease
2	mmu05144	Malaria	KEGG PATHWAY	2/59	54/15215	0.0185912855896	0.636751531444	Human Diseases	Infectious disease: parasitic
2	mmu05214	Glioma	KEGG PATHWAY	2/59	73/15215	0.0325835938425	0.637707479489	Human Diseases	Cancer: specific types
3	mmu05202	Transcriptional misregulation in cancer	KEGG PATHWAY	3/59	199/15215	0.0419936582192	0.639236797336	Human Diseases	Cancer: overview
2	mmu04662	B cell receptor signaling pathway	KEGG PATHWAY	2/59	79/15215	0.0376425215909	0.644628182243	Organismal Systems	Immune system
4	mmu04060	Cytokine-cytokine receptor interaction	KEGG PATHWAY	4/59	288/15215	0.0253669351251	0.695054022429	Environmental Information Processing	Signaling molecules and interaction
3	mmu04218	Cellular senescence	KEGG PATHWAY	3/59	176/15215	0.0308439371984	0.704269899363	Cellular Processes	Cell growth and death
1	mmu04080	Neuroactive ligand-receptor interaction	KEGG PATHWAY	1/59	355/15215	0.752317945361	0.763463396403	Environmental Information Processing	Signaling molecules and interaction
1	mmu05014	Amyotrophic lateral sclerosis	KEGG PATHWAY	1/59	365/15215	0.761980910801	0.767583711616	Human Diseases	Neurodegenerative disease
1	mmu04740	Olfactory transduction	KEGG PATHWAY	1/59	1108/15215	0.988551364806	0.988551364806	Organismal Systems	Sensory system
